# Supplementary material for: AAV13 Enables Precise Targeting of Local Neural Populations
Source: Int J Mol Sci. 2022 Oct 24;23(21):12806. doi: 10.3390/ijms232112806 (PMC9653909; doi:10.3390/ijms232112806)
Supplement: Supplementary file 1 [file ijms-23-12806-s001.zip]

Archive with 1 entries (1 files):
- ijms-1966332-SI.pdf
